# Supplementary material for: Neuromuscular Response during Different Side-Cutting Maneuvers and Its Influence on the Risk of Knee Injuries
Source: Sports (Basel). 2023 Oct 3;11(10):190. doi: 10.3390/sports11100190 (PMC10611348; doi:10.3390/sports11100190)
Supplement: Supplementary file 1 [file sports-11-00190-s001.zip]

Archive with 1 entries (1 files):
- sports-2572197-supplementary.pdf
